# Supplementary material for: BG-flow, a new flow cytometry tool for G-quadruplex quantification in fixed cells
Source: BMC Biol. 2021 Mar 11;19:45. doi: 10.1186/s12915-021-00986-6 (PMC7953821; doi:10.1186/s12915-021-00986-6)
Supplement: Supplementary file 6 — Additional file 6. Raw data for Figures 1-5. [file 12915_2021_986_MOESM6_ESM.xlsx]

## Sheet: Figure 1
									Normalized over WT
			PDS		PhenDC3			Panel 1d-e		PDS		PhenDC3
		WT	10 uM	1 uM	10	25			WT	10 uM	1 uM	10	25
	1	3237	8835	3447				1	1	2.72938	1.06487
	2	2539	4007	2372				2	1	1.57818	0.934226
	3	4049	5354	4523				3	1	1.3223	1.11707
	4	1938	3555		2005	3180		4	1	1.83437		1.03457	1.64087
	5	5654	11045		6190	10436		5	1	1.95348		1.0948	1.84577
	6	5545	8879		7342	8987		6	1	1.60126		1.32408	1.62074
						Normalized over WT
		WT	PDS 10 uM			Panel 1f	WT	PDS 10 uM
	1	2353	4186			1	2353	4186
	2	7870	9220			2	7870	9220
	3	7182	12531			3	7182	12531

## Sheet: Figure 2
								Normalized over WT
		WT	25 uM	50 uM			Panel 2d	WT	25 uM	50 uM
	1	39968		54246			1	1		1.35724
	2	13083		21790			2	1		1.66552
	3	4548		6356			3	1		1.39754
	4	2383		4784			4	1		2.00755
	5	2890		5462			5	1		1.88997
	6	4229		6823			6	1		1.61338
	7	6862	6602	9703			7	1	0.96211	1.41402
	8	2814	6301	5740			8	1	2.23916	2.0398
	9	4644	7425	10410			9	1	1.59884	2.2416

## Sheet: Figure 3
							Panel 3d-e	% of total (DAPI signal)			BG4 signal
	Panel 3c	BG4 signal						G1	S	G2	G1	S	G2
		G0/G1	G1/S	S/G2			WT1	48.3	27.9	20.1	1988	2501	3198
	1	628	791	893			WT2	53	29.2	14.9	2459	3666	3435
	2	648	816	940			WT3	52.9	29.2	12.8	2068	2668	3319
	3	577	711	821			P1	10.3	31.2	55.2	3414	4673	5825
							P2	17	28.3	51.4	3002	3701	4483
							P3	8.84	31.7	56.5	3372	4586	5788

## Sheet: Figure4
	Panel 4c	MOCK	AML
	1	1191	601
	2	1177	579
	3	1486	595

## Sheet: Figure5
							Panel 5d	Normalized over WT
		WT	PDS 7	PDS 25				WT	PDS 7	PDS 25
	1	2577		4525			1	1		1.75592
	2	2524		6675			2	1		2.64461
	3	2120		2626			3	1		1.23868
	4	1009	956	1352			4	1	0.947473	1.33994
	5	1113	965	2062			5	1	0.867026	1.85265
	6	1007	953	1614			6	1	0.946375	1.60278
